# Supplementary material for: Labiobaetis from the Kingdom of Saudi Arabia (Insecta, Ephemeroptera, Baetidae)
Source: Zookeys. 2018 Jul 16;(774):77–104. doi: 10.3897/zookeys.774.25273 (PMC6056567; doi:10.3897/zookeys.774.25273)
Supplement: XML Treatment for Labiobaetis potamoticus [file zookeys.774.25273-treatment1.xml]

<!DOCTYPE tp:taxon-treatment
  PUBLIC "-//TaxonX//DTD Taxonomic Treatment Publishing DTD v0 20100105//EN" "tax-treatment-NSO.dtd">
<tp:taxon-treatment xmlns:tp="http://www.plazi.org/taxpub"><tp:treatment-meta><kwd-group><label>Taxon classification</label><kwd><named-content xmlns:xlink="http://www.w3.org/1999/xlink" content-type="kingdom">Animalia</named-content></kwd><kwd><named-content xmlns:xlink="http://www.w3.org/1999/xlink" content-type="order">Ephemeroptera</named-content></kwd><kwd><named-content xmlns:xlink="http://www.w3.org/1999/xlink" content-type="family">Baetidae</named-content></kwd></kwd-group><mixed-citation publication-type="journal"><person-group><name><surname>Gattolliat</surname><given-names>Jean-Luc</given-names></name><name><surname>Kondratieff</surname><given-names>Boris C.</given-names></name><name><surname>Kaltenbach</surname><given-names>Thomas</given-names></name><name><surname>Dhafer</surname><given-names>Hathal M. Al</given-names></name></person-group><article-title>
          <italic><tp:taxon-name><tp:taxon-name-part taxon-name-part-type="genus" reg="Labiobaetis">Labiobaetis</tp:taxon-name-part></tp:taxon-name></italic> from the Kingdom of Saudi Arabia (<tp:taxon-name><tp:taxon-name-part taxon-name-part-type="class">Insecta</tp:taxon-name-part></tp:taxon-name>, <tp:taxon-name><tp:taxon-name-part taxon-name-part-type="order">Ephemeroptera</tp:taxon-name-part></tp:taxon-name>, <tp:taxon-name><tp:taxon-name-part taxon-name-part-type="family">Baetidae</tp:taxon-name-part></tp:taxon-name>)</article-title><source>Zookeys</source><day>16</day><month>7</month><year>2018</year><volume>2018</volume><issue>774</issue><fpage>77</fpage><lpage>104</lpage><pub-id pub-id-type="doi">10.3897/zookeys.774.25273</pub-id></mixed-citation></tp:treatment-meta><tp:nomenclature><tp:taxon-name>
            <tp:taxon-name-part taxon-name-part-type="genus" reg="Labiobaetis">Labiobaetis</tp:taxon-name-part>
            <tp:taxon-name-part taxon-name-part-type="species" reg="potamoticus">potamoticus</tp:taxon-name-part>
            <object-id xmlns:xlink="http://www.w3.org/1999/xlink" content-type="zoobank" xlink:type="simple">http://zoobank.org/EAAD82B8-5680-49C0-879C-8B4F204FF351</object-id>
          </tp:taxon-name><tp:taxon-authority>Gattolliat &amp; Al Dhafer</tp:taxon-authority><tp:taxon-status xmlns:xlink="http://www.w3.org/1999/xlink" xlink:type="simple">sp. n.</tp:taxon-status><xref ref-type="fig" rid="F1">Figs 1–8</xref><xref ref-type="fig" rid="F2">, 9–15</xref><xref ref-type="fig" rid="F3">, 16–19</xref><tp:nomenclature-citation-list><tp:nomenclature-citation><tp:taxon-name>
                <tp:taxon-name-part taxon-name-part-type="genus" reg="Baetis">Baetis</tp:taxon-name-part> <tp:taxon-name-part taxon-name-part-type="species" reg="balcanicus">balcanicus</tp:taxon-name-part></tp:taxon-name><comment>Müller-Liebenau &amp; Soldán, 1981 in <xref ref-type="bibr" rid="B42">Thomas and Sartori 1989</xref>: 87.</comment></tp:nomenclature-citation></tp:nomenclature-citation-list></tp:nomenclature><tp:treatment-sec sec-type="type material" id="SECID0EX2AE"><title>Type material.</title><p>
            <bold>Holotype</bold>: Male larva (GBIFCH00521578): Saudi Arabia (AR44); Wadi Shahadan; <named-content xmlns:xlink="http://www.w3.org/1999/xlink" content-type="dwc:verbatimCoordinates" xlink:type="simple"><named-content content-type="geo-json" specific-use="{&#34;type&#34;:&#34;Point&#34;,&#34;coordinates&#34;:[42.713889,17.476667]}" id="NCID0EC3AE" xlink:type="simple">17°28'36"/ 42°42'50"</named-content></named-content>; Alt. 190m; 13.XI.2012; Coll. J-L Gattolliat.</p><p>
            <bold>Paratypes</bold>: 4 larvae (GBIFCH00235716 + GBIFCH00235735 (Genetics)), 1 male imago (GBIFCH00235732 (Genetics)) + 3 larvae (<abbrev xmlns:xlink="http://www.w3.org/1999/xlink" content-type="institution" xlink:title="King Saud University Museum of Arthropods, Riyadh, Saudi Arabia" id="ABBRID0EL3AE" xlink:type="simple">KSU</abbrev>: GBIFCH00526192); same data as holotype.</p><p>42 larvae (GBIFCH00235729 + 3 slides GBIFCH00235758, GBIFCH00235733, GBIFCH00235760): Saudi Arabia (AR01); Al Jiwah, Thee Aine; <named-content xmlns:xlink="http://www.w3.org/1999/xlink" content-type="dwc:verbatimCoordinates" xlink:type="simple"><named-content content-type="geo-json" specific-use="{&#34;type&#34;:&#34;Point&#34;,&#34;coordinates&#34;:[41.438056,19.925556]}" id="NCID0EV3AE" xlink:type="simple">19°55'32"/ 41°26'17"</named-content></named-content>; Alt. 752m; 13.X.2010; Coll. B. Kondratieff.</p><p>14 larvae (GBIFCH00235721): Saudi Arabia (AR20); Wadi Baqrah; <named-content xmlns:xlink="http://www.w3.org/1999/xlink" content-type="dwc:verbatimCoordinates" xlink:type="simple"><named-content content-type="geo-json" specific-use="{&#34;type&#34;:&#34;Point&#34;,&#34;coordinates&#34;:[41.938611,18.791389]}" id="NCID0E63AE" xlink:type="simple">18°47'29"/ 41°56'19"</named-content></named-content>; Alt. 490m; 13.III.2012; Coll. Al Dhafer, H. &amp; Kondratieff, B.</p><p>5 larvae (GBIFCH00235722): Saudi Arabia (AR28); Thee Ain, Al-Baha; <named-content xmlns:xlink="http://www.w3.org/1999/xlink" content-type="dwc:verbatimCoordinates" xlink:type="simple"><named-content content-type="geo-json" specific-use="{&#34;type&#34;:&#34;Point&#34;,&#34;coordinates&#34;:[41.442778,19.929444]}" id="NCID0EJ4AE" xlink:type="simple">19°55'46"/ 41°26'34"</named-content></named-content>; Alt. 760m; 3.VI.2012; Coll. Al Dhafer, H. &amp; Kondratieff, B.</p><p>2 larvae (GBIFCH00235714): Saudi Arabia (AR31); Thee Ain, Al-Baha; <named-content xmlns:xlink="http://www.w3.org/1999/xlink" content-type="dwc:verbatimCoordinates" xlink:type="simple"><named-content content-type="geo-json" specific-use="{&#34;type&#34;:&#34;Point&#34;,&#34;coordinates&#34;:[41.442778,19.929444]}" id="NCID0ET4AE" xlink:type="simple">19°55'46"/ 41°26'34"</named-content></named-content>; Alt. 760m; 8.XI.2012; Coll. J-L Gattolliat.</p><p>58 larvae (GBIFCH00235706, GBIFCH00235728, GBIFCH00235717 + 2 slides GBIFCH00235749, GBIFCH00235759 + GBIFCH00517520 (Genetics), GBIFCH00517521 (Genetics)) + 11 larvae (<abbrev xmlns:xlink="http://www.w3.org/1999/xlink" content-type="institution" xlink:title="King Saud University Museum of Arthropods, Riyadh, Saudi Arabia" id="ABBRID0E14AE" xlink:type="simple">KSU</abbrev>: GBIFCH00526173): Saudi Arabia (AR32); Wadi Elarj, near Adam; <named-content xmlns:xlink="http://www.w3.org/1999/xlink" content-type="dwc:verbatimCoordinates" xlink:type="simple"><named-content content-type="geo-json" specific-use="{&#34;type&#34;:&#34;Point&#34;,&#34;coordinates&#34;:[40.815556,20.453056]}" id="NCID0EC5AE" xlink:type="simple">20°27'11"/ 40°48'56"</named-content></named-content>; Alt. 440m; 9.XI.2012; Coll. J-L Gattolliat.</p><p>23 larvae (GBIFCH00235726, GBIFCH00235719 + 3 slides GBIFCH00235753, GBIFCH00465152 (Genetics), GBIFCH00465155 (Genetics)) + 4 larvae (<abbrev xmlns:xlink="http://www.w3.org/1999/xlink" content-type="institution" xlink:title="King Saud University Museum of Arthropods, Riyadh, Saudi Arabia" id="ABBRID0EJ5AE" xlink:type="simple">KSU</abbrev>: GBIFCH00526224): Saudi Arabia (AR43a); Wadi Shahadan; <named-content xmlns:xlink="http://www.w3.org/1999/xlink" content-type="dwc:verbatimCoordinates" xlink:type="simple"><named-content content-type="geo-json" specific-use="{&#34;type&#34;:&#34;Point&#34;,&#34;coordinates&#34;:[42.856944,17.476667]}" id="NCID0ER5AE" xlink:type="simple">17°28'36"/ 42°51'25"</named-content></named-content>; Alt. 460m; 12.XI.2012; Coll. J-L Gattolliat.</p><p>3 larvae (<abbrev xmlns:xlink="http://www.w3.org/1999/xlink" content-type="institution" xlink:title="King Saud University Museum of Arthropods, Riyadh, Saudi Arabia" id="ABBRID0EY5AE" xlink:type="simple">KSU</abbrev>: GBIFCH00526237): Saudi Arabia (AR43b); Wadi Shahadan; <named-content xmlns:xlink="http://www.w3.org/1999/xlink" content-type="dwc:verbatimCoordinates" xlink:type="simple"><named-content content-type="geo-json" specific-use="{&#34;type&#34;:&#34;Point&#34;,&#34;coordinates&#34;:[42.853889,17.471389]}" id="NCID0EA6AE" xlink:type="simple">17°28'17"/ 42°51'14"</named-content></named-content>; Alt. 455m; 12.XI.2012; Coll. J-L Gattolliat.</p></tp:treatment-sec><tp:treatment-sec sec-type="material" id="SECID0EF6AE"><title>Additional material.</title><p>1 larva (on slide), Saudi Arabia, Wadi Buwah, 1340m, <named-content xmlns:xlink="http://www.w3.org/1999/xlink" content-type="dwc:verbatimCoordinates" xlink:type="simple"><named-content content-type="geo-json" specific-use="{&#34;type&#34;:&#34;Point&#34;,&#34;coordinates&#34;:[41.200000,20.783333]}" id="NCID0EO6AE" xlink:type="simple">20°47'N / 41°12'E</named-content></named-content>, 20.IX.1980, Leg. W. Büttiker. Coll. Naturhistorisches Museum Basel, Switzerland. (Previously identified as <italic><tp:taxon-name><tp:taxon-name-part taxon-name-part-type="genus" reg="Baetis">Baetis</tp:taxon-name-part> <tp:taxon-name-part taxon-name-part-type="species" reg="balcanicus">balcanicus</tp:taxon-name-part></tp:taxon-name></italic>, det. A. Thomas).</p></tp:treatment-sec><tp:treatment-sec sec-type="diagnosis" id="SECID0E56AE"><title>Differential diagnosis.</title><p>Larva: Tergites I-X medium brown with peculiar pattern formed of six ecru dots (Fig. <xref ref-type="fig" rid="F3">19</xref>). Scape of antenna without distolateral process (Fig. <xref ref-type="fig" rid="F2">13</xref>). Segment II of the maxillary palp without a distomedial concavity (Fig. <xref ref-type="fig" rid="F1">7</xref>). Segment II of labial palp with a slender triangular distomedial projection (Fig. <xref ref-type="fig" rid="F1">8</xref>). Dorsal margin of femur with a few medium setae, not abundant proximally; ventral margin with abundant medium setae (Fig. <xref ref-type="fig" rid="F2">10</xref>). Dorsal margin of tibia almost bare (Fig. <xref ref-type="fig" rid="F2">9</xref>). Paraproct with numerous distal spines (Fig. <xref ref-type="fig" rid="F2">15</xref>). Male imago: Genitalia with inner margin of segments I and II without expansion; segment III almost globular (Fig. <xref ref-type="fig" rid="F3">18</xref>).</p></tp:treatment-sec><tp:treatment-sec sec-type="description" id="SECID0ELBAG"><title>Description.</title><p>
            <bold>Larva.</bold> <italic>Length</italic>: fully grown female: Body 5.1–7.7 mm, cerci 3.6–4.0 mm, terminal filament 2.5–2.6 mm. Fully grown male: Body 5.0–5.3 mm, cerci 3.4–3.6 mm, terminal filament 2.5 mm.</p><p>
            <italic>Colouration</italic> (Fig. <xref ref-type="fig" rid="F3">19</xref>): Head almost uniformly brown with ecru vermiform marking on vertex and frons, border of sclerites yellow. Prothorax medium brown, lighter laterally; mesothorax medium brown with a central yellow dot and a transversal yellow stripe; metathorax medium brown. Legs: ecru except a brown central dot on femora; dorsal and ventral margin of femora brown, dorsal margin of tibiae and tarsi brown. Tergites I-X medium brown with peculiar pattern formed of six ecru dots sometimes fused. Abdominal sternites brown sometimes with four ecru dots. Cerci ecru brown getting progressively ecru towards apex.</p><p>
            <italic>Head</italic>: scape of antenna without distolateral process (Fig. <xref ref-type="fig" rid="F2">13</xref>).</p><p>
            <italic>Labrum</italic> (Fig. <xref ref-type="fig" rid="F1">1</xref>) rounded with a small anteromedial emargination, dorsally with a distolateral row of approx. eight feathered setae, without a submedian seta; short, thin, simple setae scattered on dorsal surface of labrum; distal margin bordered with feathered setae.</p><fig id="F1" position="float" orientation="portrait"><label>Figures 1–8.</label><caption><p>Larval structures of <italic><tp:taxon-name><tp:taxon-name-part taxon-name-part-type="genus" reg="Labiobaetis">Labiobaetis</tp:taxon-name-part> <tp:taxon-name-part taxon-name-part-type="species" reg="potamoticus">potamoticus</tp:taxon-name-part></tp:taxon-name></italic> sp. n.: <bold>1</bold> labrum (left : ventral; right : dorsal) <bold>2</bold> right mandible <bold>3</bold> detail of right mandible: canines and prostheca <bold>4</bold> left mandible <bold>5</bold> detail of left mandible: prostheca <bold>6</bold> hypopharynx <bold>7</bold> right maxilla <bold>8</bold> labium.</p></caption><graphic xmlns:xlink="http://www.w3.org/1999/xlink" xlink:href="zookeys-774-077-g001.jpg" id="oo_216957.jpg" position="float" orientation="portrait" xlink:type="simple"/></fig><p>
            <italic>Right mandible</italic> (Fig. <xref ref-type="fig" rid="F1">2</xref>): canine with two almost fused incisivi each with four denticles, outer denticle much shorter than others, inner margin of inner incisive with a row of very thin setae; stout prostheca apically with small pointed denticles (Fig. <xref ref-type="fig" rid="F1">3</xref>); margin between prostheca and mola slightly convex, smooth, without setae; tuft of setae at apex of mola absent.</p><p>
            <italic>Left mandible</italic> (Fig. <xref ref-type="fig" rid="F1">4</xref>): canine with two almost fused incisivi each with four denticles, outer denticle much shorter than others; stout prostheca apically with small denticles and a comb-shaped structure (Fig. <xref ref-type="fig" rid="F1">5</xref>); margin between prostheca and mola slightly concave, without crenulations; tuft of setae at apex of mola absent.</p><p>
            <italic>Hypopharynx</italic> as illustrated in Fig. <xref ref-type="fig" rid="F1">6</xref>.</p><p>
            <italic>Maxilla</italic> (Fig. <xref ref-type="fig" rid="F1">7</xref>) with a medioapical row of medium setae, basal end of row with a few long setae; posterior side of lacinia mediobasally with a row of four medium-sized setae, a single small seta close to the medial margin of lacinia; palp 2-segmented, longer than galea-lacinia, segment II without distomedial concavity.</p><p>
            <italic>Labium</italic> (Fig. <xref ref-type="fig" rid="F1">8</xref>) with glossae shorter than paraglossae; glossae inner margin with two rows of approx. six long setae, apically with a few simple setae; paraglossae stout, apically flattened, with three rows of long simple setae; labial palp with segment I slender, quadrangular, shorter than segments II and III combined; segment II with a slender, elongated distomedial projection with few thin setae apically, on posterior side with a row of four long setae increasing in length; segment III subconical, inner margin apically slightly concave, with abundant scattered short thin setae and stouter setae.</p><p>
            <italic>Thorax</italic>: hind wing pads present.</p><p>
            <italic>Legs</italic> (Fig. <xref ref-type="fig" rid="F2">9</xref>): forefemur dorsally with a row of approx. eight medium-sized, apically rounded setae; apex with one medium stout seta and several short flattened setae; ventral margin with a poorly developed villopore and abundant, medium, stout setae (Fig. <xref ref-type="fig" rid="F2">10</xref>). Foretibia dorsally almost bare; ventrally with short setae, only slightly longer apically. Foretarsus almost bare dorsally; ventral margin with a row of pointed setae slightly increasing in length toward apex; tarsal claw (Fig. <xref ref-type="fig" rid="F2">11</xref>) with a single row of approx. twelve pointed teeth; without subapical setae. Middle and hind legs similar to foreleg but with reduced setation.</p><fig id="F2" position="float" orientation="portrait"><label>Figures 9–15.</label><caption><p>Larval structures of <italic><tp:taxon-name><tp:taxon-name-part taxon-name-part-type="genus" reg="Labiobaetis">Labiobaetis</tp:taxon-name-part> <tp:taxon-name-part taxon-name-part-type="species" reg="potamoticus">potamoticus</tp:taxon-name-part></tp:taxon-name></italic> sp. n.: <bold>9</bold> foreleg <bold>10</bold> detail of ventral margin of forefemora <bold>11</bold> tarsal claw <bold>12</bold> fourth gill <bold>13</bold> base of antenna <bold>14</bold> posterior margin of fourth abdominal tergite <bold>15</bold> paraproct.</p></caption><graphic xmlns:xlink="http://www.w3.org/1999/xlink" xlink:href="zookeys-774-077-g002.jpg" id="oo_216958.jpg" position="float" orientation="portrait" xlink:type="simple"/></fig><p>
            <italic>Abdomen</italic>: tergites (Fig. <xref ref-type="fig" rid="F2">14</xref>) shagreened with numerous scales and scale bases, with a few setae; posterior margin with triangular spination as long as broad. Sternites with scales and scale bases; posterior margin smooth, without spines.</p><p>
            <italic>Gills</italic> present on abdominal segments I–VII (Fig. <xref ref-type="fig" rid="F2">12</xref>), poorly serrated, tracheation brown, with abundant ramifications.</p><p>
            <italic>Paraproct</italic> (Fig. <xref ref-type="fig" rid="F2">15</xref>) with scale bases and a few setae, margin with numerous small triangular spines regular in size; posterolateral extension with a few scale bases, spines along the margin of the same size as those of the paraproct.</p><p>
            <bold>Male imago</bold>
          </p><p>
            <italic>Length</italic>. Body 4.8 mm; forewing 4.4 mm; hindwing 0.8 mm.</p><p>
            <italic>Colouration</italic>: head brown; antenna ecru except base of scape and pedicel brown. Facetted surface of turbinate eyes dark orange brown, shaft orange brown, lighter apically (Fig. <xref ref-type="fig" rid="F3">16</xref>). Thorax yellowish brown with margin of sclerites generally dark brown. Legs: yellowish without marks or pattern. Wings hyaline, hyaline venation. Abdomen: tergites I to X ecru without pattern. Sternites I to IX ecru. Cerci ecru. Genitalia (Fig. <xref ref-type="fig" rid="F3">18</xref>) ecru except inner margin of segment I medium brown.</p><fig id="F3" position="float" orientation="portrait"><label>Figures 16–19.</label><caption><p>Larval and imaginal structures of <italic><tp:taxon-name><tp:taxon-name-part taxon-name-part-type="genus" reg="Labiobaetis">Labiobaetis</tp:taxon-name-part> <tp:taxon-name-part taxon-name-part-type="species" reg="potamoticus">potamoticus</tp:taxon-name-part></tp:taxon-name></italic> sp. n.: <bold>16</bold> male imago (lateral view) <bold>17</bold> hindwing <bold>18</bold> male genitalia <bold>19</bold> male larva (dorsal view).</p></caption><graphic xmlns:xlink="http://www.w3.org/1999/xlink" xlink:href="zookeys-774-077-g003.jpg" id="oo_216959.jpg" position="float" orientation="portrait" xlink:type="simple"/></fig><p>Forewing: pterostigma with approx. two cross-veins not reaching subcostal vein; double intercalary veins shorter than distance between corresponding main veins.</p><p>Hindwing (Fig. <xref ref-type="fig" rid="F3">17</xref>) without costal spur; two longitudinal veins almost reaching margin, none of them bifurcated, without incomplete veinlets between main longitudinal veins.</p><p>Genitalia (Fig. <xref ref-type="fig" rid="F3">18</xref>): basal segment with inner margin not expanded apically; segments I and II almost completely fused; constriction at basis of segment II; segment III globular.</p></tp:treatment-sec><tp:treatment-sec sec-type="distribution" id="SECID0EYJAG"><title>Distribution and habitat.</title><p>
            <italic><tp:taxon-name><tp:taxon-name-part taxon-name-part-type="genus" reg="Labiobaetis">Labiobaetis</tp:taxon-name-part> <tp:taxon-name-part taxon-name-part-type="species" reg="potamoticus">potamoticus</tp:taxon-name-part></tp:taxon-name></italic> appears to be the most widespread species of <italic><tp:taxon-name><tp:taxon-name-part taxon-name-part-type="genus" reg="Labiobaetis">Labiobaetis</tp:taxon-name-part></tp:taxon-name></italic> in <named-content xmlns:xlink="http://www.w3.org/1999/xlink" content-type="dwc:institutional_code" xlink:type="simple">KSU</named-content>. It colonizes aquatic vegetation in still reaches of small to medium-sized streams with a sandy substrate (Figs <xref ref-type="fig" rid="F10">48</xref>, <xref ref-type="fig" rid="F10">52</xref>). This species was also collected in a secondary channel with <italic><tp:taxon-name><tp:taxon-name-part taxon-name-part-type="genus" reg="Typha">Typha</tp:taxon-name-part></tp:taxon-name></italic> sp. (Fig. <xref ref-type="fig" rid="F10">49</xref>). This species seems less rheophilic than the two following taxa.</p></tp:treatment-sec><tp:treatment-sec sec-type="etymology" id="SECID0EHLAG"><title>Etymology.</title><p>The specific name <italic>potamic</italic>- was given in reference to the ecological preferences of the species for still and standing water.</p></tp:treatment-sec><tp:treatment-sec><!--Section generated to contain objects referenced in tp:taxon-treatment.--><fig id="F10" position="float" orientation="portrait"><label>Figures 48–52.</label><caption><p>General aspects of <italic><tp:taxon-name><tp:taxon-name-part taxon-name-part-type="genus" reg="Labiobaetis">Labiobaetis</tp:taxon-name-part></tp:taxon-name></italic> larval habitats: <bold>48</bold> AR32; Wadi Elarj, near Adam (Type locality of <italic><tp:taxon-name><tp:taxon-name-part taxon-name-part-type="genus" reg="Labiobaetis">Labiobaetis</tp:taxon-name-part> <tp:taxon-name-part taxon-name-part-type="species" reg="potamoticus">potamoticus</tp:taxon-name-part></tp:taxon-name></italic>) <bold>49</bold> AR32; Wadi Elarj, near Adam: lateral channel with <italic><tp:taxon-name><tp:taxon-name-part taxon-name-part-type="genus" reg="Typha">Typha</tp:taxon-name-part></tp:taxon-name></italic> sp. <bold>50</bold> AR43b; Wadi Shahadan: small waterfall <bold>51</bold> AR43a; Wadi Shahadan (type locality of <italic><tp:taxon-name><tp:taxon-name-part taxon-name-part-type="genus" reg="Labiobaetis">Labiobaetis</tp:taxon-name-part> <tp:taxon-name-part taxon-name-part-type="species" reg="alahmadii">alahmadii</tp:taxon-name-part></tp:taxon-name></italic>) <bold>52</bold> AR44; Wadi Shahadan.</p></caption><graphic xmlns:xlink="http://www.w3.org/1999/xlink" xlink:href="zookeys-774-077-g010.jpg" id="oo_216966.jpg" position="float" orientation="portrait" xlink:type="simple"/></fig></tp:treatment-sec><ref-list><ref id="B42"><mixed-citation xmlns:xlink="http://www.w3.org/1999/xlink" xlink:type="simple">
          <person-group><name name-style="western"><surname>Thomas</surname><given-names>AGB</given-names></name><name name-style="western"><surname>Sartori</surname><given-names>M</given-names></name></person-group> (<year>1989</year>) <article-title>Mayflies (<tp:taxon-name><tp:taxon-name-part taxon-name-part-type="class">Insecta</tp:taxon-name-part></tp:taxon-name>, <tp:taxon-name><tp:taxon-name-part taxon-name-part-type="order">Ephemeroptera</tp:taxon-name-part></tp:taxon-name>) of Saudi Arabia.</article-title> <source>Fauna of Saudi Arabia</source> <volume>10</volume>: <fpage>87</fpage>–<lpage>94</lpage>. <ext-link xlink:type="simple" ext-link-type="doi" xlink:href="10.1051/limn/1989006">https://doi.org/10.1051/limn/1989006</ext-link></mixed-citation></ref></ref-list></tp:taxon-treatment>
