# Supplementary material for: Labiobaetis from the Kingdom of Saudi Arabia (Insecta, Ephemeroptera, Baetidae)
Source: Zookeys. 2018 Jul 16;(774):77–104. doi: 10.3897/zookeys.774.25273 (PMC6056567; doi:10.3897/zookeys.774.25273)
Supplement: XML Treatment for Labiobaetis alahmadii [file zookeys.774.25273-treatment2.xml]

<!DOCTYPE tp:taxon-treatment
  PUBLIC "-//TaxonX//DTD Taxonomic Treatment Publishing DTD v0 20100105//EN" "tax-treatment-NSO.dtd">
<tp:taxon-treatment xmlns:tp="http://www.plazi.org/taxpub"><tp:treatment-meta><kwd-group><label>Taxon classification</label><kwd><named-content xmlns:xlink="http://www.w3.org/1999/xlink" content-type="kingdom">Animalia</named-content></kwd><kwd><named-content xmlns:xlink="http://www.w3.org/1999/xlink" content-type="order">Ephemeroptera</named-content></kwd><kwd><named-content xmlns:xlink="http://www.w3.org/1999/xlink" content-type="family">Baetidae</named-content></kwd></kwd-group><mixed-citation publication-type="journal"><person-group><name><surname>Gattolliat</surname><given-names>Jean-Luc</given-names></name><name><surname>Kondratieff</surname><given-names>Boris C.</given-names></name><name><surname>Kaltenbach</surname><given-names>Thomas</given-names></name><name><surname>Dhafer</surname><given-names>Hathal M. Al</given-names></name></person-group><article-title>
          <italic><tp:taxon-name><tp:taxon-name-part taxon-name-part-type="genus" reg="Labiobaetis">Labiobaetis</tp:taxon-name-part></tp:taxon-name></italic> from the Kingdom of Saudi Arabia (<tp:taxon-name><tp:taxon-name-part taxon-name-part-type="class">Insecta</tp:taxon-name-part></tp:taxon-name>, <tp:taxon-name><tp:taxon-name-part taxon-name-part-type="order">Ephemeroptera</tp:taxon-name-part></tp:taxon-name>, <tp:taxon-name><tp:taxon-name-part taxon-name-part-type="family">Baetidae</tp:taxon-name-part></tp:taxon-name>)</article-title><source>Zookeys</source><day>16</day><month>7</month><year>2018</year><volume>2018</volume><issue>774</issue><fpage>77</fpage><lpage>104</lpage><pub-id pub-id-type="doi">10.3897/zookeys.774.25273</pub-id></mixed-citation></tp:treatment-meta><tp:nomenclature><tp:taxon-name>
            <tp:taxon-name-part taxon-name-part-type="genus" reg="Labiobaetis">Labiobaetis</tp:taxon-name-part>
            <tp:taxon-name-part taxon-name-part-type="species" reg="alahmadii">alahmadii</tp:taxon-name-part>
            <object-id xmlns:xlink="http://www.w3.org/1999/xlink" content-type="zoobank" xlink:type="simple">http://zoobank.org/605BFF9A-A54E-419F-912B-462B1E9FAAF9</object-id>
          </tp:taxon-name><tp:taxon-authority>Gattolliat &amp; Al Dhafer</tp:taxon-authority><tp:taxon-status xmlns:xlink="http://www.w3.org/1999/xlink" xlink:type="simple">sp. n.</tp:taxon-status></tp:nomenclature><tp:treatment-sec sec-type="type material" id="SECID0EXMAG"><title>Type material.</title><p>
            <bold>Holotype</bold>: Female larva (GBIFCH00521579): Saudi Arabia (AR43a); Wadi Shahadan; <named-content xmlns:xlink="http://www.w3.org/1999/xlink" content-type="dwc:verbatimCoordinates" xlink:type="simple"><named-content content-type="geo-json" specific-use="{&#34;type&#34;:&#34;Point&#34;,&#34;coordinates&#34;:[42.856944,17.476667]}" id="NCID0ECNAG" xlink:type="simple">17°28'36"/ 42°51'25"</named-content></named-content>; Alt. 460m; 12.XI.2012; Coll. J-L Gattolliat.</p><p>
            <bold>Paratypes</bold>: 151 larvae (GBIFCH00235715, GBIFCH00235720 + GBIFCH00517525 + 3 slides GBIFCH00235737, GBIFCH00235755, GBIFCH00235757 (Genetics), GBIFCH00235737) + 8 larvae (<abbrev xmlns:xlink="http://www.w3.org/1999/xlink" content-type="institution" xlink:title="King Saud University Museum of Arthropods, Riyadh, Saudi Arabia" id="ABBRID0ELNAG" xlink:type="simple">KSU</abbrev>: GBIFCH00526208): same data as holotype.</p><p>47 larvae (GBIFCH00235710) + 10 larvae (<abbrev xmlns:xlink="http://www.w3.org/1999/xlink" content-type="institution" xlink:title="King Saud University Museum of Arthropods, Riyadh, Saudi Arabia" id="ABBRID0ESNAG" xlink:type="simple">KSU</abbrev>: GBIFCH00526227): Saudi Arabia (AR43b); Wadi Shahadan; <named-content xmlns:xlink="http://www.w3.org/1999/xlink" content-type="dwc:verbatimCoordinates" xlink:type="simple"><named-content content-type="geo-json" specific-use="{&#34;type&#34;:&#34;Point&#34;,&#34;coordinates&#34;:[42.853889,17.471389]}" id="NCID0E1NAG" xlink:type="simple">17°28'17"/ 42°51'14"</named-content></named-content>; Alt. 455m; 12.XI.2012; Coll. J-L Gattolliat.</p><p>29 larvae (GBIFCH00235727) + 6 larvae (<abbrev xmlns:xlink="http://www.w3.org/1999/xlink" content-type="institution" xlink:title="King Saud University Museum of Arthropods, Riyadh, Saudi Arabia" id="ABBRID0EBOAG" xlink:type="simple">KSU</abbrev>: GBIFCH00526223): Saudi Arabia (AR39); Wadi Damad; <named-content xmlns:xlink="http://www.w3.org/1999/xlink" content-type="dwc:verbatimCoordinates" xlink:type="simple"><named-content content-type="geo-json" specific-use="{&#34;type&#34;:&#34;Point&#34;,&#34;coordinates&#34;:[43.026389,17.205833]}" id="NCID0EJOAG" xlink:type="simple">17°12'21"/ 43°01'35"</named-content></named-content>; Alt. 260m; 11.XI.2012; Coll. J-L Gattolliat.</p><p>15 larvae (GBIFCH00235709 + 3 slides GBIFCH00235744, GBIFCH00235747 (Genetics), GBIFCH00465155 (Genetics) + GBIFCH00517526 (Genetics), GBIFCH00517527 (Genetics)) + 4 larvae (<abbrev xmlns:xlink="http://www.w3.org/1999/xlink" content-type="institution" xlink:title="King Saud University Museum of Arthropods, Riyadh, Saudi Arabia" id="ABBRID0EQOAG" xlink:type="simple">KSU</abbrev>: GBIFCH00526179): Saudi Arabia (AR44); Wadi Shahadan; <named-content xmlns:xlink="http://www.w3.org/1999/xlink" content-type="dwc:verbatimCoordinates" xlink:type="simple"><named-content content-type="geo-json" specific-use="{&#34;type&#34;:&#34;Point&#34;,&#34;coordinates&#34;:[42.713889,17.476667]}" id="NCID0EYOAG" xlink:type="simple">17°28'36"/ 42°42'50"</named-content></named-content>; Alt. 190m; 13.XI.2012; Coll. J-L Gattolliat.</p></tp:treatment-sec><tp:treatment-sec sec-type="Differential diagnosis" id="SECID0E4OAG"><title>Differential diagnosis.</title><p>
            <bold>Larva</bold>: <italic>Colouration</italic>: mesothorax medium brown with a W-shaped yellow pattern; tergites I-VIII medium brown with two broad ecru spots, tergites IX and X yellow (Figs <xref ref-type="fig" rid="F6">32</xref>, <xref ref-type="fig" rid="F6">33</xref>). Scape of antenna without distolateral process (Fig. <xref ref-type="fig" rid="F5">28</xref>). Segment II of the maxillary palp with a small distomedial concavity (Fig. <xref ref-type="fig" rid="F4">23</xref>). Segment II of labial palp with a broad apically rounded triangular distomedial projection (Fig. <xref ref-type="fig" rid="F4">24</xref>). Dorsal margin of femur with regularly spaced setae; ventral margin almost bare (Fig. <xref ref-type="fig" rid="F5">25</xref>). Dorsal margin of tibia with a row of small spatulate setae (Fig. <xref ref-type="fig" rid="F5">26</xref>). Paraproct with approximately eight stout, pointed spines increasing in length toward the apex (Fig. <xref ref-type="fig" rid="F5">31</xref>).</p></tp:treatment-sec><tp:treatment-sec sec-type="description" id="SECID0ENQAG"><title>Description.</title><p>
            <bold>Larva.</bold> <italic>Length</italic>: fully grown female: Body 9.5–10.6 mm, cerci 4.0–4.2 mm, terminal filament 2.9–3.1 mm. Fully grown male: Body 8.8–9.9 mm, cerci 3.8–4.1 mm, terminal filament 2.8–2.9 mm.</p><p>
            <italic>Colouration</italic> (Figs <xref ref-type="fig" rid="F6">32</xref>, <xref ref-type="fig" rid="F6">33</xref>): head almost uniformly medium brown, with darker, vermiform marking on vertex and frons, border of sclerites yellow. Prothorax ecru with proximal margin medium brown and a brown dot medio-apically; mesothorax medium brown with a double V-shaped yellow pattern; metathorax medium brown. Legs: ecru except femora with a central brown spot and apex of femora, tibiae and tarsi brown. Tergites I-VIII medium brown with two broad ecru spots sometimes fused medially, tergites IX and X yellow. Abdominal sternites ecru getting darker and brownish after sternite VI. Cerci ecru without dark stripe.</p><p>
            <italic>Head</italic>: scape of antenna without distolateral process (Fig. <xref ref-type="fig" rid="F5">28</xref>).</p><p>
            <italic>Labrum</italic> (Fig. <xref ref-type="fig" rid="F4">20</xref>) rounded, with a small anteromedial emargination, dorsally with a relatively short submedian seta and a distolateral row of approx. ten feathered setae; short, thin, simple setae scattered on dorsal surface of labrum; distal margin bordered with feathered setae.</p><fig id="F4" position="float" orientation="portrait"><label>Figures 20–24.</label><caption><p>Larval structures of <italic><tp:taxon-name><tp:taxon-name-part taxon-name-part-type="genus" reg="Labiobaetis">Labiobaetis</tp:taxon-name-part> <tp:taxon-name-part taxon-name-part-type="species" reg="alahmadii">alahmadii</tp:taxon-name-part></tp:taxon-name></italic> sp. n.: <bold>20</bold> labrum (left : ventral; right: dorsal) <bold>21</bold> right mandible <bold>22</bold> left mandible <bold>23</bold> detail of maxilla <bold>24</bold> labium.</p></caption><graphic xmlns:xlink="http://www.w3.org/1999/xlink" xlink:href="zookeys-774-077-g004.jpg" id="oo_216960.jpg" position="float" orientation="portrait" xlink:type="simple"/></fig><p>
            <italic>Right mandible</italic> (Fig. <xref ref-type="fig" rid="F4">21</xref>): canine with two almost fused incisivi each with four denticles, outer denticle much shorter than others, inner margin of inner incisive with a row of very thin setae; stout prostheca apically with numerous small rounded denticles, also covering distoapical corner; margin between prostheca and mola slightly convex, smooth, without setae; tuft of setae at apex of mola present.</p><p>
            <italic>Left mandible</italic> (Fig. <xref ref-type="fig" rid="F4">22</xref>): canine with two almost fused incisivi each with four denticles, outer denticle much shorter than others; stout prostheca apically with small denticles and a comb-shaped structure; margin between prostheca and mandible slightly concave, without crenulations; tuft of setae at apex of mola present.</p><p>
            <italic>Hypopharynx</italic> similar to Fig. <xref ref-type="fig" rid="F1">6</xref>.</p><p>
            <italic>Maxilla</italic> with a medioapical row of medium setae, basal end of row with a few long setae; posterior side of lacinia mediobasally with a row of four medium-sized setae, a single small seta close to the medial margin of lacinia; palp 2-segmented, as long as galea-lacinia, segment II with distomedial concavity (Fig. <xref ref-type="fig" rid="F4">23</xref>).</p><p>
            <italic>Labium</italic> (Fig. <xref ref-type="fig" rid="F4">24</xref>) with glossae shorter than paraglossae; glossae with medium to long simple setae in apical half; paraglossae stout, apically rounded, with three rows of setae: two rows with simple setae and one row with setae feathered on one side; labial palp with segment I slender, quadrangular, as long as segments II and III combined; segment II with an elongated triangular distomedial projection with few scattered thin setae, on posterior side with a row of three medium setae; segment III subconical, with abundant scattered short thin setae and stouter setae.</p><p>
            <italic>Thorax</italic>: hind wing pads present.</p><p>
            <italic>Legs</italic> (Fig. <xref ref-type="fig" rid="F5">25</xref>): forefemur dorsally with a row of medium-sized, apically rounded setae, abundant proximally; apex with one short stout seta and minute setae; ventral margin with a poorly developed villopore and scarce minute setae. Foretibia dorsally with a row of short spatulate setae (Fig. <xref ref-type="fig" rid="F5">26</xref>); ventrally with short setae, not longer apically, apex with a patch of numerous flattened short setae. Foretarsus dorsally with a row of short spatulate setae; ventral margin with a row of minute pointed setae slightly increasing in length toward apex; tarsal claw (Fig. <xref ref-type="fig" rid="F5">27</xref>) with a single row of approx. 14 pointed teeth; without subapical setae. Middle and hind legs similar to foreleg but with reduced setation.</p><fig id="F5" position="float" orientation="portrait"><label>Figures 25–31.</label><caption><p>Larval structures of <italic><tp:taxon-name><tp:taxon-name-part taxon-name-part-type="genus" reg="Labiobaetis">Labiobaetis</tp:taxon-name-part> <tp:taxon-name-part taxon-name-part-type="species" reg="alahmadii">alahmadii</tp:taxon-name-part></tp:taxon-name></italic> sp. n.: <bold>25</bold> foreleg <bold>26</bold> detail of ventral margin of foretibia <bold>27</bold> tarsal claw <bold>28</bold> base of antenna <bold>29</bold> fourth gill <bold>30</bold> posterior margin of fourth abdominal tergite <bold>31</bold> paraproct.</p></caption><graphic xmlns:xlink="http://www.w3.org/1999/xlink" xlink:href="zookeys-774-077-g005.jpg" id="oo_216961.jpg" position="float" orientation="portrait" xlink:type="simple"/></fig><p>
            <italic>Abdomen</italic>: tergites (Fig. <xref ref-type="fig" rid="F5">30</xref>) with numerous scale bases with a few setae; posterior margin with triangular spination as long as broad. Sternites with numerous scales and scale bases; sternites I-VII with posterior margin smooth without spines, sternites VIII and IX with small triangular spines.</p><p>
            <italic>Gills</italic> present on abdominal segments I–VII, margins serrated, tracheation poorly marked and poorly divided (Fig. <xref ref-type="fig" rid="F5">29</xref>).</p><p>
            <italic>Paraproct</italic> (Fig. <xref ref-type="fig" rid="F5">31</xref>) with scale bases, almost bare, margin with approx. eight stout, pointed spines and bordered by few small spines; posterolateral extension with a few scale bases, minute spines along the margin.</p><fig id="F6" position="float" orientation="portrait"><label>Figures 32–33.</label><caption><p>Larvae of <italic><tp:taxon-name><tp:taxon-name-part taxon-name-part-type="genus" reg="Labiobaetis">Labiobaetis</tp:taxon-name-part> <tp:taxon-name-part taxon-name-part-type="species" reg="alahmadii">alahmadii</tp:taxon-name-part></tp:taxon-name></italic> sp. n.: <bold>32</bold> female larva (dorsal view) <bold>33</bold> larvae in vivo.</p></caption><graphic xmlns:xlink="http://www.w3.org/1999/xlink" xlink:href="zookeys-774-077-g006.jpg" id="oo_216962.jpg" position="float" orientation="portrait" xlink:type="simple"/></fig><p>
            <bold>Imagos</bold>: Unknown</p></tp:treatment-sec><tp:treatment-sec sec-type="distribution" id="SECID0EPXAG"><title>Distribution and habitat.</title><p>We collected this species in only three different localities in close proximity, in extreme southwestern <named-content xmlns:xlink="http://www.w3.org/1999/xlink" content-type="dwc:institutional_code" xlink:type="simple">KSU</named-content> close to the Yemen border. The larvae occur in medium-size streams with stony substrates (Figs <xref ref-type="fig" rid="F10">50</xref>, <xref ref-type="fig" rid="F10">51</xref>, <xref ref-type="fig" rid="F10">52</xref>). Larvae apparently prefer relatively fast flowing reaches. Larvae were even collected at the base of small waterfalls. <italic><tp:taxon-name><tp:taxon-name-part taxon-name-part-type="genus" reg="Labiobaetis">Labiobaetis</tp:taxon-name-part> <tp:taxon-name-part taxon-name-part-type="species" reg="alahmadii">alahmadii</tp:taxon-name-part></tp:taxon-name></italic> appeared to be an abundant species when the above ecological conditions are optimal. The new species was always sympatric with <italic><tp:taxon-name><tp:taxon-name-part taxon-name-part-type="genus" reg="Labiobaetis">L.</tp:taxon-name-part> <tp:taxon-name-part taxon-name-part-type="species" reg="glaucus">glaucus</tp:taxon-name-part></tp:taxon-name></italic>.</p></tp:treatment-sec><tp:treatment-sec sec-type="etymology" id="SECID0E2YAG"><title>Etymology.</title><p>This species is dedicated to the memory of Professor Ahmed Ziad Al Ahmadi, the well-known Syrian entomologist who passed away few months ago.</p></tp:treatment-sec><tp:treatment-sec><!--Section generated to contain objects referenced in tp:taxon-treatment.--><fig id="F1" position="float" orientation="portrait"><label>Figures 1–8.</label><caption><p>Larval structures of <italic><tp:taxon-name><tp:taxon-name-part taxon-name-part-type="genus" reg="Labiobaetis">Labiobaetis</tp:taxon-name-part> <tp:taxon-name-part taxon-name-part-type="species" reg="potamoticus">potamoticus</tp:taxon-name-part></tp:taxon-name></italic> sp. n.: <bold>1</bold> labrum (left : ventral; right : dorsal) <bold>2</bold> right mandible <bold>3</bold> detail of right mandible: canines and prostheca <bold>4</bold> left mandible <bold>5</bold> detail of left mandible: prostheca <bold>6</bold> hypopharynx <bold>7</bold> right maxilla <bold>8</bold> labium.</p></caption><graphic xmlns:xlink="http://www.w3.org/1999/xlink" xlink:href="zookeys-774-077-g001.jpg" id="oo_216957.jpg" position="float" orientation="portrait" xlink:type="simple"/></fig><fig id="F10" position="float" orientation="portrait"><label>Figures 48–52.</label><caption><p>General aspects of <italic><tp:taxon-name><tp:taxon-name-part taxon-name-part-type="genus" reg="Labiobaetis">Labiobaetis</tp:taxon-name-part></tp:taxon-name></italic> larval habitats: <bold>48</bold> AR32; Wadi Elarj, near Adam (Type locality of <italic><tp:taxon-name><tp:taxon-name-part taxon-name-part-type="genus" reg="Labiobaetis">Labiobaetis</tp:taxon-name-part> <tp:taxon-name-part taxon-name-part-type="species" reg="potamoticus">potamoticus</tp:taxon-name-part></tp:taxon-name></italic>) <bold>49</bold> AR32; Wadi Elarj, near Adam: lateral channel with <italic><tp:taxon-name><tp:taxon-name-part taxon-name-part-type="genus" reg="Typha">Typha</tp:taxon-name-part></tp:taxon-name></italic> sp. <bold>50</bold> AR43b; Wadi Shahadan: small waterfall <bold>51</bold> AR43a; Wadi Shahadan (type locality of <italic><tp:taxon-name><tp:taxon-name-part taxon-name-part-type="genus" reg="Labiobaetis">Labiobaetis</tp:taxon-name-part> <tp:taxon-name-part taxon-name-part-type="species" reg="alahmadii">alahmadii</tp:taxon-name-part></tp:taxon-name></italic>) <bold>52</bold> AR44; Wadi Shahadan.</p></caption><graphic xmlns:xlink="http://www.w3.org/1999/xlink" xlink:href="zookeys-774-077-g010.jpg" id="oo_216966.jpg" position="float" orientation="portrait" xlink:type="simple"/></fig></tp:treatment-sec></tp:taxon-treatment>
