# Supplementary material for: Labiobaetis from the Kingdom of Saudi Arabia (Insecta, Ephemeroptera, Baetidae)
Source: Zookeys. 2018 Jul 16;(774):77–104. doi: 10.3897/zookeys.774.25273 (PMC6056567; doi:10.3897/zookeys.774.25273)
Supplement: XML Treatment for Labiobaetis glaucus [file zookeys.774.25273-treatment3.xml]

<!DOCTYPE tp:taxon-treatment
  PUBLIC "-//TaxonX//DTD Taxonomic Treatment Publishing DTD v0 20100105//EN" "tax-treatment-NSO.dtd">
<tp:taxon-treatment xmlns:tp="http://www.plazi.org/taxpub"><tp:treatment-meta><kwd-group><label>Taxon classification</label><kwd><named-content xmlns:xlink="http://www.w3.org/1999/xlink" content-type="kingdom">Animalia</named-content></kwd><kwd><named-content xmlns:xlink="http://www.w3.org/1999/xlink" content-type="order">Ephemeroptera</named-content></kwd><kwd><named-content xmlns:xlink="http://www.w3.org/1999/xlink" content-type="family">Baetidae</named-content></kwd></kwd-group><mixed-citation publication-type="journal"><person-group><name><surname>Gattolliat</surname><given-names>Jean-Luc</given-names></name><name><surname>Kondratieff</surname><given-names>Boris C.</given-names></name><name><surname>Kaltenbach</surname><given-names>Thomas</given-names></name><name><surname>Dhafer</surname><given-names>Hathal M. Al</given-names></name></person-group><article-title>
          <italic><tp:taxon-name><tp:taxon-name-part taxon-name-part-type="genus" reg="Labiobaetis">Labiobaetis</tp:taxon-name-part></tp:taxon-name></italic> from the Kingdom of Saudi Arabia (<tp:taxon-name><tp:taxon-name-part taxon-name-part-type="class">Insecta</tp:taxon-name-part></tp:taxon-name>, <tp:taxon-name><tp:taxon-name-part taxon-name-part-type="order">Ephemeroptera</tp:taxon-name-part></tp:taxon-name>, <tp:taxon-name><tp:taxon-name-part taxon-name-part-type="family">Baetidae</tp:taxon-name-part></tp:taxon-name>)</article-title><source>Zookeys</source><day>16</day><month>7</month><year>2018</year><volume>2018</volume><issue>774</issue><fpage>77</fpage><lpage>104</lpage><pub-id pub-id-type="doi">10.3897/zookeys.774.25273</pub-id></mixed-citation></tp:treatment-meta><tp:nomenclature><tp:taxon-name>
            <tp:taxon-name-part taxon-name-part-type="genus" reg="Labiobaetis">Labiobaetis</tp:taxon-name-part>
            <tp:taxon-name-part taxon-name-part-type="species" reg="glaucus">glaucus</tp:taxon-name-part>
          </tp:taxon-name><tp:taxon-authority>(Agnew, 1961)</tp:taxon-authority><xref ref-type="fig" rid="F7">Figs 34–39</xref><xref ref-type="fig" rid="F8">, 40–44</xref><xref ref-type="fig" rid="F9">, 45–47</xref><tp:nomenclature-citation-list><tp:nomenclature-citation><tp:taxon-name>
                <tp:taxon-name-part taxon-name-part-type="genus" reg="Baetis">Baetis</tp:taxon-name-part> <tp:taxon-name-part taxon-name-part-type="species" reg="glaucus">glaucus</tp:taxon-name-part></tp:taxon-name><comment>Agnew, 1961: 14.</comment></tp:nomenclature-citation><tp:nomenclature-citation><tp:taxon-name>
                <tp:taxon-name-part taxon-name-part-type="genus" reg="Pseudocloeon">Pseudocloeon</tp:taxon-name-part> <tp:taxon-name-part taxon-name-part-type="species" reg="glaucum">glaucum</tp:taxon-name-part></tp:taxon-name><comment>, <xref ref-type="bibr" rid="B28">Lugo-Ortiz et al. 2000</xref>: 281.</comment></tp:nomenclature-citation><tp:nomenclature-citation><tp:taxon-name>
                <tp:taxon-name-part taxon-name-part-type="genus" reg="Labiobaetis">Labiobaetis</tp:taxon-name-part> <tp:taxon-name-part taxon-name-part-type="species" reg="glaucus">glaucus</tp:taxon-name-part></tp:taxon-name><comment>, <xref ref-type="bibr" rid="B25">Kluge and Novikova 2016</xref>: 32–33.</comment></tp:nomenclature-citation></tp:nomenclature-citation-list></tp:nomenclature><tp:treatment-sec sec-type="material" id="SECID0E62AG"><title>Specimens examined.</title><p>18 larvae (GBIFCH00235711 + 4 slides GBIFCH00235741 (Genetics), GBIFCH00235746, GBIFCH00235750 (Genetics), GBIFCH00235756: Saudi Arabia (AR01); Al Jiwah, Thee Aine; <named-content xmlns:xlink="http://www.w3.org/1999/xlink" content-type="dwc:verbatimCoordinates" xlink:type="simple"><named-content content-type="geo-json" specific-use="{&#34;type&#34;:&#34;Point&#34;,&#34;coordinates&#34;:[41.438056,19.925556]}" id="NCID0EI3AG" xlink:type="simple">19°55'32"/ 41°26'17"</named-content></named-content>; Alt. 752m; 13.X.2010; Coll. B. Kondratieff.</p><p>3 larvae (GBIFCH00235708): Saudi Arabia (AR19); Wadi Khat; <named-content xmlns:xlink="http://www.w3.org/1999/xlink" content-type="dwc:verbatimCoordinates" xlink:type="simple"><named-content content-type="geo-json" specific-use="{&#34;type&#34;:&#34;Point&#34;,&#34;coordinates&#34;:[41.971111,19.089444]}" id="NCID0ES3AG" xlink:type="simple">19°05'22"/ 41°58'16"</named-content></named-content>; Alt. 490m; 13.III.2012; Coll. Al Dhafer, H.</p><p>1 larva (GBIFCH00235712): Saudi Arabia (AR28); Thee Ain, Al-Baha; <named-content xmlns:xlink="http://www.w3.org/1999/xlink" content-type="dwc:verbatimCoordinates" xlink:type="simple"><named-content content-type="geo-json" specific-use="{&#34;type&#34;:&#34;Point&#34;,&#34;coordinates&#34;:[41.442778,19.928611]}" id="NCID0E33AG" xlink:type="simple">19°55'43"/ 41°26'34"</named-content></named-content>; Alt. 760m; 3.VI.2012; Coll. Al Dhafer, H. &amp; Kondratieff, B.</p><p>3 larvae (GBIFCH00235713): Saudi Arabia (AR31); Thee Ain, Al-Baha; <named-content xmlns:xlink="http://www.w3.org/1999/xlink" content-type="dwc:verbatimCoordinates" xlink:type="simple"><named-content content-type="geo-json" specific-use="{&#34;type&#34;:&#34;Point&#34;,&#34;coordinates&#34;:[41.442778,19.928611]}" id="NCID0EG4AG" xlink:type="simple">19°55'43"/ 41°26'34"</named-content></named-content>; Alt. 760m; 8.XI.2012; Coll. J-L Gattolliat.</p><p>1 larva (GBIFCH00235707): Saudi Arabia (AR43a); Wadi Shahadan; <named-content xmlns:xlink="http://www.w3.org/1999/xlink" content-type="dwc:verbatimCoordinates" xlink:type="simple"><named-content content-type="geo-json" specific-use="{&#34;type&#34;:&#34;Point&#34;,&#34;coordinates&#34;:[42.856944,17.476667]}" id="NCID0EQ4AG" xlink:type="simple">17°28'36"/ 42°51'25"</named-content></named-content>; Alt. 460m; 12.XI.2012; Coll. J-L Gattolliat.</p><p>2 larvae GBIFCH00465151 (Genetics): Saudi Arabia (AR43b); Wadi Shahadan; <named-content xmlns:xlink="http://www.w3.org/1999/xlink" content-type="dwc:verbatimCoordinates" xlink:type="simple"><named-content content-type="geo-json" specific-use="{&#34;type&#34;:&#34;Point&#34;,&#34;coordinates&#34;:[42.853889,17.471389]}" id="NCID0E14AG" xlink:type="simple">17°28'17"/ 42°51'14"</named-content></named-content>; Alt. 440m; 12.XI.2012; Coll. J-L Gattolliat.</p><p>7 larvae (GBIFCH00235723 + 1 slide GBIFCH00235738), 3 male imagos (GBIFCH00235724 + 1 slide GBIFCH00235731 (Genetics)): Saudi Arabia (AR44); Wadi Shahadan; <named-content xmlns:xlink="http://www.w3.org/1999/xlink" content-type="dwc:verbatimCoordinates" xlink:type="simple"><named-content content-type="geo-json" specific-use="{&#34;type&#34;:&#34;Point&#34;,&#34;coordinates&#34;:[42.713889,17.476667]}" id="NCID0EE5AG" xlink:type="simple">17°28'36"/ 42°42'50"</named-content></named-content>; Alt. 190m; 13.XI.2012; Coll. J-L Gattolliat.</p></tp:treatment-sec><tp:treatment-sec sec-type="Differential diagnosis" id="SECID0EJ5AG"><title>Differential diagnosis.</title><p>
            <italic>Larva</italic>: abdominal pattern (Fig. <xref ref-type="fig" rid="F9">47</xref>) with tergites I, VI and X lighter (in some specimens tergites V and IX also lighter). Scape of antenna without distolateral process (Fig. <xref ref-type="fig" rid="F8">41</xref>). Segment II of the maxillary palp without a distomedial concavity (Fig. <xref ref-type="fig" rid="F7">38</xref>). Segment II of labial palp with a broad apically rounded triangular distomedial projection (Fig. <xref ref-type="fig" rid="F7">39</xref>). Dorsal margin of femur (Fig. <xref ref-type="fig" rid="F8">40</xref>) with numerous setae proximally and rarely any distally; ventral margin with a few scattered setae. Dorsal margin of tibia with a few minute setae. Paraproct with approx. ten stout, pointed spines increasing in length towards apex (Fig. <xref ref-type="fig" rid="F8">44</xref>). <bold>Male imago</bold>: Genitalia with inner margin at the apex of segment I and base of segment II with a triangular well-marked expansion; segment III almost globular (Fig. <xref ref-type="fig" rid="F9">46</xref>).</p></tp:treatment-sec><tp:treatment-sec sec-type="description" id="SECID0EV6AG"><title>Description.</title><p>
            <italic>Larva</italic>. Length: fully grown female: Body 6.2–8.0 mm, cerci 3.6–4.0 mm, terminal filament 2.4–2.8 mm. Fully grown male: Body 4.8–7.3 mm, cerci 3.3–3.6 mm, terminal filament 1.7–1.9 mm.</p><p>
            <italic>Colouration</italic> (Fig. <xref ref-type="fig" rid="F9">47</xref>): head almost uniformly medium brown, with darker, faint vermiform marking on vertex and frons, border of sclerites yellow. Prothorax medium brown with poorly marked yellowish pattern; mesothorax medium brown with a V-shaped yellow pattern; metathorax medium brown. Legs ecru except femora with a central brown spot and apex of femora, tibiae and tarsi brown. Tergites medium brown with small ecru spot except tergites I, V, VI, IX and X yellow, tergites V and VI generally with a dark M-shaped mark. Abdominal sternites ecru. Cerci ecru without dark stripe.</p><p>
            <italic>Head</italic>: scape of antenna without distolateral process (Fig. <xref ref-type="fig" rid="F8">41</xref>).</p><p>
            <italic>Labrum</italic> (Fig. <xref ref-type="fig" rid="F7">34</xref>) rounded, with a small anteromedial emargination, dorsally with one feathered submedian seta, and a distolateral row of approx. eight feathered setae; short, thin, simple setae scattered on dorsal surface of labrum; distal margin bordered with feathered setae.</p><fig id="F7" position="float" orientation="portrait"><label>Figures 34–39.</label><caption><p>Larval structures of <italic><tp:taxon-name><tp:taxon-name-part taxon-name-part-type="genus" reg="Labiobaetis">Labiobaetis</tp:taxon-name-part> <tp:taxon-name-part taxon-name-part-type="species" reg="glaucus">glaucus</tp:taxon-name-part></tp:taxon-name></italic>: <bold>34</bold> labrum (left: ventral; right: dorsal) <bold>35</bold> right mandible <bold>36</bold> left mandible <bold>37</bold> hypopharynx <bold>38</bold> left maxilla <bold>39</bold> labium.</p></caption><graphic xmlns:xlink="http://www.w3.org/1999/xlink" xlink:href="zookeys-774-077-g007.jpg" id="oo_216963.jpg" position="float" orientation="portrait" xlink:type="simple"/></fig><p>
            <italic>Right mandible</italic> (Fig. <xref ref-type="fig" rid="F7">35</xref>): canine with two almost fused incisivi each with four denticles, outer denticle much shorter than others, inner margin of inner incisive with a row of very thin setae; stout prostheca apically with small rounded denticles; margin between prostheca and mola straight, smooth, without setae; tuft of setae at apex of mola reduced to two small setae.</p><p>
            <italic>Left mandible</italic> (Fig. <xref ref-type="fig" rid="F7">36</xref>): canine with two almost fused incisivi each with four denticles, outer denticle much shorter than others; stout prostheca apically with small denticles and a comb-shaped structure; margin between prostheca and mola straight, distally with crenulations; tuft of setae at apex of mola reduced to a single seta.</p><p>
            <italic>Hypopharynx</italic> as in Fig. <xref ref-type="fig" rid="F7">37</xref>.</p><p>
            <italic>Maxilla</italic> (Fig. <xref ref-type="fig" rid="F7">38</xref>) with a medioapical row of relatively short setae, basal end of row with approx. seven long setae; posterior side of lacinia mediobasally with a row of three medium-sized setae, a single small seta close to the medial margin of lacinia; palp 2-segmented, segment II without distomedial concavity.</p><p>
            <italic>Labium</italic> (Fig. <xref ref-type="fig" rid="F7">39</xref>) with glossae slightly shorter than paraglossae; glossae inner margin with two rows of approx. six long setae, apically with a few setae feathered on one side; paraglossae stout, apically rounded, with three rows of long setae, part of them feathered on one side; labial palp with segment I slender, shorter than segments II and III combined; segment II with a broad apically rounded triangular distomedial projection covered with thin setae, on posterior side with a row of three long setae; segment III subconical, inner margin apically slightly concave, with scattered short thin setae and a few stouter setae.</p><p>
            <italic>Thorax</italic>: hind wing pads present.</p><p>
            <italic>Legs</italic> (Fig. <xref ref-type="fig" rid="F8">40</xref>): Forefemur dorsally with a row of medium-sized, apically rounded setae, numerous proximally and rare distally; apex with two short flattened setae; ventral margin with a well-developed villopore and scarce, short, stout setae. Foretibia dorsally with a row of scarce tiny, stout setae; ventrally with a few short setae, not longer apically, apex with a patch of numerous flattened short setae. Foretarsus almost bare dorsally; ventral margin with a row of pointed setae slightly increasing in length toward apex; tarsal claw with a single row of approx. twelve pointed teeth; subapical setae absent. Middle and hind legs similar to foreleg but with reduced setation.</p><fig id="F8" position="float" orientation="portrait"><label>Figures 40–44.</label><caption><p>Larval structures of <italic><tp:taxon-name><tp:taxon-name-part taxon-name-part-type="genus" reg="Labiobaetis">Labiobaetis</tp:taxon-name-part> <tp:taxon-name-part taxon-name-part-type="species" reg="glaucus">glaucus</tp:taxon-name-part></tp:taxon-name></italic>: <bold>40</bold> foreleg <bold>41</bold> base of antenna <bold>42</bold> fourth gill <bold>43</bold> posterior margin of fourth abdominal tergite <bold>44</bold> paraproct.</p></caption><graphic xmlns:xlink="http://www.w3.org/1999/xlink" xlink:href="zookeys-774-077-g008.jpg" id="oo_216964.jpg" position="float" orientation="portrait" xlink:type="simple"/></fig><p>
            <italic>Abdomen</italic>: tergites (Fig. <xref ref-type="fig" rid="F8">43</xref>) with numerous scale bases, with a few setae; posterior margin with short and broad triangular spination. Sternites with a few setae, without scales and scale bases; sternites I-VII with posterior margin smooth without spines, sternites VIII and IX with small triangular spines.</p><p>
            <italic>Gills</italic> present on abdominal segments I–VII, distally serrated, tracheation brown, poorly developed (Fig. <xref ref-type="fig" rid="F8">42</xref>).</p><p>
            <italic>Paraproct</italic> (Fig. <xref ref-type="fig" rid="F8">44</xref>) with scale bases and a few setae, margin with approx. ten stout, pointed spines increasing in length; posterolateral extension with a few scale bases, minute spines along the margin.</p><p>
            <bold>Male imago.</bold> <italic>Length</italic>. Body 4.4–4.5 mm; forewing 4.2–4.3 mm; hindwing 0.8 mm.</p><p>
            <italic>Colouration</italic>: head dark brown; antenna ecru. Facetted surface of turbinate eyes orange brown, shaft orange brown (Fig. <xref ref-type="fig" rid="F9">45</xref>). Thorax yellowish brown with margin of sclerites generally dark brown. Legs: yellowish without marks or pattern. Wings hyaline except costal and subcostal area apically white, with brown venation. Abdomen: tergites I to X light brown without mark or pattern. Sternites I and II light brown; sternites III to VII uniformly ecru without marks or pattern; sternites VIII and IX light brown. Cerci ecru. Genitalia (Fig. <xref ref-type="fig" rid="F9">46</xref>) ecru except inner margin of segment I medium brown. Forewing (Fig. <xref ref-type="fig" rid="F9">45</xref>): pterostigma with approx. four cross-veins not reaching subcostal vein; double intercalary veins shorter to almost equal to distance between corresponding main veins. Hindwing similar to Fig. <xref ref-type="fig" rid="F3">17</xref> except two longitudinal veins reaching margin. Genitalia (Fig. <xref ref-type="fig" rid="F9">46</xref>): basal segment with inner margin not expanded apically; segment I and II almost completely fused; inner margin at the apex of segment I and base of segment II with a triangular well-marked expansion; segment III almost globular.</p><fig id="F9" position="float" orientation="portrait"><label>Figures 45–47.</label><caption><p>Larval and imaginal structures of <italic><tp:taxon-name><tp:taxon-name-part taxon-name-part-type="genus" reg="Labiobaetis">Labiobaetis</tp:taxon-name-part> <tp:taxon-name-part taxon-name-part-type="species" reg="glaucus">glaucus</tp:taxon-name-part></tp:taxon-name></italic>: <bold>45</bold> male imago (lateral view) <bold>46</bold> male genitalia <bold>47</bold> male and female larvae (dorsal view).</p></caption><graphic xmlns:xlink="http://www.w3.org/1999/xlink" xlink:href="zookeys-774-077-g009.jpg" id="oo_216965.jpg" position="float" orientation="portrait" xlink:type="simple"/></fig></tp:treatment-sec><tp:treatment-sec sec-type="distribution" id="SECID0EDHBG"><title>Distribution and habitat.</title><p>This species was collected in three different wadis at altitudes between 200 m and 750 m. Larvae occur in small streams, generally very shallow (a few centimeters to 20 cm) with moderate current. The substrate was a mix of sand, cobbles and rocks (Figs <xref ref-type="fig" rid="F10">50</xref>, <xref ref-type="fig" rid="F10">51</xref>, <xref ref-type="fig" rid="F10">52</xref>). This species was sympatric with the two other species of <italic><tp:taxon-name><tp:taxon-name-part taxon-name-part-type="genus" reg="Labiobaetis">Labiobaetis</tp:taxon-name-part></tp:taxon-name></italic> and <tp:taxon-name><tp:taxon-name-part taxon-name-part-type="genus" reg="Cheleocloeon">C.</tp:taxon-name-part> <tp:taxon-name-part taxon-name-part-type="uncertainty-rank">cf.</tp:taxon-name-part> <tp:taxon-name-part taxon-name-part-type="species" reg="soldani">soldani</tp:taxon-name-part></tp:taxon-name>, but generally less abundant than other species.</p><fig id="F10" position="float" orientation="portrait"><label>Figures 48–52.</label><caption><p>General aspects of <italic><tp:taxon-name><tp:taxon-name-part taxon-name-part-type="genus" reg="Labiobaetis">Labiobaetis</tp:taxon-name-part></tp:taxon-name></italic> larval habitats: <bold>48</bold> AR32; Wadi Elarj, near Adam (Type locality of <italic><tp:taxon-name><tp:taxon-name-part taxon-name-part-type="genus" reg="Labiobaetis">Labiobaetis</tp:taxon-name-part> <tp:taxon-name-part taxon-name-part-type="species" reg="potamoticus">potamoticus</tp:taxon-name-part></tp:taxon-name></italic>) <bold>49</bold> AR32; Wadi Elarj, near Adam: lateral channel with <italic><tp:taxon-name><tp:taxon-name-part taxon-name-part-type="genus" reg="Typha">Typha</tp:taxon-name-part></tp:taxon-name></italic> sp. <bold>50</bold> AR43b; Wadi Shahadan: small waterfall <bold>51</bold> AR43a; Wadi Shahadan (type locality of <italic><tp:taxon-name><tp:taxon-name-part taxon-name-part-type="genus" reg="Labiobaetis">Labiobaetis</tp:taxon-name-part> <tp:taxon-name-part taxon-name-part-type="species" reg="alahmadii">alahmadii</tp:taxon-name-part></tp:taxon-name></italic>) <bold>52</bold> AR44; Wadi Shahadan.</p></caption><graphic xmlns:xlink="http://www.w3.org/1999/xlink" xlink:href="zookeys-774-077-g010.jpg" id="oo_216966.jpg" position="float" orientation="portrait" xlink:type="simple"/></fig><sec sec-type="Molecular results" id="SECID0E6JBG"><title>Molecular results</title><p>The mitochondrial reconstruction clearly recovers <italic><tp:taxon-name><tp:taxon-name-part taxon-name-part-type="genus" reg="Labiobaetis">L.</tp:taxon-name-part> <tp:taxon-name-part taxon-name-part-type="species" reg="potamoticus">potamoticus</tp:taxon-name-part></tp:taxon-name></italic> and <italic><tp:taxon-name><tp:taxon-name-part taxon-name-part-type="genus" reg="Labiobaetis">L.</tp:taxon-name-part> <tp:taxon-name-part taxon-name-part-type="species" reg="alahmadii">alahmadii</tp:taxon-name-part></tp:taxon-name></italic> as monophyletic clades (BS (Bootstrap support) of 83% and 100% respectively), with intraspecific <abbrev xmlns:xlink="http://www.w3.org/1999/xlink" xlink:title="Kimura 2-parameter" id="ABBRID0E2KBG" xlink:type="simple">K2P</abbrev> distances below 1% (Table <xref ref-type="table" rid="T2">2</xref>). <italic><tp:taxon-name><tp:taxon-name-part taxon-name-part-type="genus" reg="Labiobaetis">Labiobaetis</tp:taxon-name-part> <tp:taxon-name-part taxon-name-part-type="species" reg="glaucus">glaucus</tp:taxon-name-part></tp:taxon-name></italic> is also highly supported as a monophyletic clade (BS of 100%), with the three populations (<named-content xmlns:xlink="http://www.w3.org/1999/xlink" content-type="dwc:institutional_code" xlink:type="simple">KSU</named-content>, Mayotte, and South Africa) supported as monophyletic sister-clades (BS of 87%, 81% and 90% respectively). The sister group of <italic><tp:taxon-name><tp:taxon-name-part taxon-name-part-type="genus" reg="Labiobaetis">Labiobaetis</tp:taxon-name-part> <tp:taxon-name-part taxon-name-part-type="species" reg="potamoticus">potamoticus</tp:taxon-name-part></tp:taxon-name></italic> is an undescribed species from South Africa; the distance between the two taxa is slightly higher than intraspecific distance (between 4.2 and 5.1%). <italic><tp:taxon-name><tp:taxon-name-part taxon-name-part-type="genus" reg="Labiobaetis">Labiobaetis</tp:taxon-name-part> <tp:taxon-name-part taxon-name-part-type="species" reg="potamoticus">potamoticus</tp:taxon-name-part></tp:taxon-name></italic> possesses high distances to all the other species included in the study (16.2 to 25.5%). The relationships of <italic><tp:taxon-name><tp:taxon-name-part taxon-name-part-type="genus" reg="Labiobaetis">L.</tp:taxon-name-part> <tp:taxon-name-part taxon-name-part-type="species" reg="alahmadii">alahmadii</tp:taxon-name-part></tp:taxon-name></italic> and <italic><tp:taxon-name><tp:taxon-name-part taxon-name-part-type="genus" reg="Labiobaetis">L.</tp:taxon-name-part> <tp:taxon-name-part taxon-name-part-type="species" reg="glaucus">glaucus</tp:taxon-name-part></tp:taxon-name></italic> with other species of Afrotropical and Palaearctic origins also are unclear and have no molecular support (Fig. <xref ref-type="fig" rid="F2">11</xref>). Both species are highly distant from any other taxa (Table <xref ref-type="table" rid="T2">2</xref>).</p><fig id="F11" position="float" orientation="portrait"><label>Figure 53.</label><caption><p>Maximum Likelihood (ML) consensus tree reconstructed for 40 haplotypes of <italic><tp:taxon-name><tp:taxon-name-part taxon-name-part-type="genus" reg="Labiobaetis">Labiobaetis</tp:taxon-name-part></tp:taxon-name></italic> spp. Tree drawn to scale, branch lengths measured in number of substitutions per site, deeper nodes labelled above branches with Maximum Likelihood bootstrap support (&gt;50%).</p></caption><graphic xmlns:xlink="http://www.w3.org/1999/xlink" xlink:href="zookeys-774-077-g011.jpg" id="oo_216967.jpg" position="float" orientation="portrait" xlink:type="simple"/></fig><table-wrap id="T2" position="float" orientation="portrait"><label>Table 2.</label><caption><p>Estimates of evolutionary divergence between major haplogroups of <italic><tp:taxon-name><tp:taxon-name-part taxon-name-part-type="genus" reg="Labiobaetis">Labiobaetis</tp:taxon-name-part></tp:taxon-name></italic> species (using corrected p distances). In brackets are indicated the minimum and maximum distances.</p></caption><table id="TID0E2OAG" rules="all"><tbody><tr><td rowspan="1" colspan="1"/><td rowspan="1" colspan="1">
                      <italic><tp:taxon-name><tp:taxon-name-part taxon-name-part-type="genus" reg="Labiobaetis">Labiobaetis</tp:taxon-name-part> <tp:taxon-name-part taxon-name-part-type="species" reg="glaucus">glaucus</tp:taxon-name-part></tp:taxon-name></italic>
                    </td><td rowspan="1" colspan="1">
                      <italic><tp:taxon-name><tp:taxon-name-part taxon-name-part-type="genus" reg="Labiobaetis">Labiobaetis</tp:taxon-name-part> <tp:taxon-name-part taxon-name-part-type="species" reg="glaucus">glaucus</tp:taxon-name-part></tp:taxon-name></italic>
                    </td><td rowspan="1" colspan="1">
                      <italic><tp:taxon-name><tp:taxon-name-part taxon-name-part-type="genus" reg="Labiobaetis">Labiobaetis</tp:taxon-name-part> <tp:taxon-name-part taxon-name-part-type="species" reg="glaucus">glaucus</tp:taxon-name-part></tp:taxon-name></italic>
                    </td><td rowspan="1" colspan="1">
                      <italic><tp:taxon-name><tp:taxon-name-part taxon-name-part-type="genus" reg="Labiobaetis">Labiobaetis</tp:taxon-name-part> <tp:taxon-name-part taxon-name-part-type="species" reg="alahmadii">alahmadii</tp:taxon-name-part></tp:taxon-name></italic>
                    </td><td rowspan="1" colspan="1">
                      <italic><tp:taxon-name><tp:taxon-name-part taxon-name-part-type="genus" reg="Labiobaetis">Labiobaetis</tp:taxon-name-part> <tp:taxon-name-part taxon-name-part-type="species" reg="potamoticus">potamoticus</tp:taxon-name-part></tp:taxon-name></italic>
                    </td></tr><tr><td rowspan="1" colspan="1">
                      <italic><tp:taxon-name><tp:taxon-name-part taxon-name-part-type="genus" reg="Labiobaetis">Labiobaetis</tp:taxon-name-part> <tp:taxon-name-part taxon-name-part-type="species" reg="glaucus">glaucus</tp:taxon-name-part></tp:taxon-name></italic>
                    </td><td rowspan="1" colspan="1">0 (0.0–0.004)</td><td rowspan="1" colspan="1"/><td rowspan="1" colspan="1"/><td rowspan="1" colspan="1"/><td rowspan="1" colspan="1"/></tr><tr><td rowspan="1" colspan="1">
                      <italic><tp:taxon-name><tp:taxon-name-part taxon-name-part-type="genus" reg="Labiobaetis">Labiobaetis</tp:taxon-name-part> <tp:taxon-name-part taxon-name-part-type="species" reg="glaucus">glaucus</tp:taxon-name-part></tp:taxon-name></italic>
                    </td><td rowspan="1" colspan="1">0.02 (0.06–0.021)</td><td rowspan="1" colspan="1">0 (0.0–0.012)</td><td rowspan="1" colspan="1"/><td rowspan="1" colspan="1"/><td rowspan="1" colspan="1"/></tr><tr><td rowspan="1" colspan="1">
                      <italic><tp:taxon-name><tp:taxon-name-part taxon-name-part-type="genus" reg="Labiobaetis">Labiobaetis</tp:taxon-name-part> <tp:taxon-name-part taxon-name-part-type="species" reg="glaucus">glaucus</tp:taxon-name-part></tp:taxon-name></italic>
                    </td><td rowspan="1" colspan="1">0.023 (0.021–0.025)</td><td rowspan="1" colspan="1">0.012 (0.012)</td><td rowspan="1" colspan="1">0</td><td rowspan="1" colspan="1"/><td rowspan="1" colspan="1"/></tr><tr><td rowspan="1" colspan="1">
                      <italic><tp:taxon-name><tp:taxon-name-part taxon-name-part-type="genus" reg="Labiobaetis">Labiobaetis</tp:taxon-name-part> <tp:taxon-name-part taxon-name-part-type="species" reg="alahmadii">alahmadii</tp:taxon-name-part></tp:taxon-name></italic>
                    </td><td rowspan="1" colspan="1">0.196 (0.194–0.199)</td><td rowspan="1" colspan="1">0.173 (0.173)</td><td rowspan="1" colspan="1">0.183 (0.183)</td><td rowspan="1" colspan="1">0</td><td rowspan="1" colspan="1"/></tr><tr><td rowspan="1" colspan="1">
                      <italic><tp:taxon-name><tp:taxon-name-part taxon-name-part-type="genus" reg="Labiobaetis">Labiobaetis</tp:taxon-name-part> <tp:taxon-name-part taxon-name-part-type="species" reg="potamoticus">potamoticus</tp:taxon-name-part></tp:taxon-name></italic>
                    </td><td rowspan="1" colspan="1">0.179 (0.173–0.183)</td><td rowspan="1" colspan="1">0.182 (0173–0.189)</td><td rowspan="1" colspan="1">0.168 (0.168)</td><td rowspan="1" colspan="1">0.168 0.162–0.173</td><td rowspan="1" colspan="1">0.003 (0.00–0.008)</td></tr><tr><td rowspan="1" colspan="1">
                      <italic><tp:taxon-name><tp:taxon-name-part taxon-name-part-type="genus" reg="Labiobaetis">Labiobaetis</tp:taxon-name-part></tp:taxon-name></italic> spp.</td><td rowspan="1" colspan="1">(0.178–0.254)</td><td rowspan="1" colspan="1">(0.178–0.250)</td><td rowspan="1" colspan="1">(0.173–0.255)</td><td rowspan="1" colspan="1">(0.153–0.293)</td><td rowspan="1" colspan="1">(0.042–0.256)</td></tr></tbody></table></table-wrap></sec></tp:treatment-sec><tp:treatment-sec><!--Section generated to contain objects referenced in tp:taxon-treatment.--><fig id="F3" position="float" orientation="portrait"><label>Figures 16–19.</label><caption><p>Larval and imaginal structures of <italic><tp:taxon-name><tp:taxon-name-part taxon-name-part-type="genus" reg="Labiobaetis">Labiobaetis</tp:taxon-name-part> <tp:taxon-name-part taxon-name-part-type="species" reg="potamoticus">potamoticus</tp:taxon-name-part></tp:taxon-name></italic> sp. n.: <bold>16</bold> male imago (lateral view) <bold>17</bold> hindwing <bold>18</bold> male genitalia <bold>19</bold> male larva (dorsal view).</p></caption><graphic xmlns:xlink="http://www.w3.org/1999/xlink" xlink:href="zookeys-774-077-g003.jpg" id="oo_216959.jpg" position="float" orientation="portrait" xlink:type="simple"/></fig><fig id="F2" position="float" orientation="portrait"><label>Figures 9–15.</label><caption><p>Larval structures of <italic><tp:taxon-name><tp:taxon-name-part taxon-name-part-type="genus" reg="Labiobaetis">Labiobaetis</tp:taxon-name-part> <tp:taxon-name-part taxon-name-part-type="species" reg="potamoticus">potamoticus</tp:taxon-name-part></tp:taxon-name></italic> sp. n.: <bold>9</bold> foreleg <bold>10</bold> detail of ventral margin of forefemora <bold>11</bold> tarsal claw <bold>12</bold> fourth gill <bold>13</bold> base of antenna <bold>14</bold> posterior margin of fourth abdominal tergite <bold>15</bold> paraproct.</p></caption><graphic xmlns:xlink="http://www.w3.org/1999/xlink" xlink:href="zookeys-774-077-g002.jpg" id="oo_216958.jpg" position="float" orientation="portrait" xlink:type="simple"/></fig></tp:treatment-sec><ref-list><ref id="B28"><mixed-citation xmlns:xlink="http://www.w3.org/1999/xlink" xlink:type="simple">
          <person-group><name name-style="western"><surname>Lugo-Ortiz</surname><given-names>CR</given-names></name><name name-style="western"><surname>de Moor</surname><given-names>FC</given-names></name><name name-style="western"><surname>Barber-James</surname><given-names>HM</given-names></name></person-group> (<year>2000</year>) <article-title>A taxonomic and ecological review of <italic><tp:taxon-name><tp:taxon-name-part taxon-name-part-type="genus">Pseudocloeon</tp:taxon-name-part> <tp:taxon-name-part taxon-name-part-type="species">glaucum</tp:taxon-name-part></tp:taxon-name></italic> (Agnew) (<tp:taxon-name><tp:taxon-name-part taxon-name-part-type="order">Ephemeroptera</tp:taxon-name-part></tp:taxon-name> : <tp:taxon-name><tp:taxon-name-part taxon-name-part-type="family">Baetidae</tp:taxon-name-part></tp:taxon-name>).</article-title> <source>African Entomology</source> <volume>8</volume>: <fpage>281</fpage>–<lpage>288</lpage>.</mixed-citation></ref><ref id="B25"><mixed-citation xmlns:xlink="http://www.w3.org/1999/xlink" xlink:type="simple">
          <person-group><name name-style="western"><surname>Kluge</surname><given-names>NJ</given-names></name><name name-style="western"><surname>Novikova</surname><given-names>EA</given-names></name></person-group> (<year>2016</year>) <article-title>New tribe <tp:taxon-name>Labiobaetini</tp:taxon-name> tribus n., redefinition of <italic><tp:taxon-name><tp:taxon-name-part taxon-name-part-type="genus">Pseudopannota</tp:taxon-name-part></tp:taxon-name></italic> Waltz &amp; McCafferty 1987 and descriptions of new and little known species from Zambia and Uganda.</article-title> <source>Zootaxa</source> <volume>4169</volume>: <fpage>1</fpage>–<lpage>43</lpage>. <ext-link xlink:type="simple" ext-link-type="doi" xlink:href="10.11646/zootaxa.4169.1.1">https://doi.org/10.11646/zootaxa.4169.1.1</ext-link></mixed-citation></ref></ref-list></tp:taxon-treatment>
